# Supplementary material for: IL-1β knockdown inhibits cigarette smoke extract-induced inflammation and apoptosis in vascular smooth muscle cells
Source: PLoS One. 2023 Feb 15;18(2):e0277719. doi: 10.1371/journal.pone.0277719 (PMC9931126; doi:10.1371/journal.pone.0277719)
Supplement: S1 File — (ZIP) [file pone.0277719.s001.zip]

Archive with 10 entries (9 files):
- original blot images/
- original blot images/bax.jpg
- original blot images/Bcl-2.jpg
- original blot images/Bcl-2(2).jpg
- original blot images/GAPDH.jpg
- original blot images/IL6.jpg
- original blot images/IL8.jpg
- original blot images/TNF-A.jpg
- original blot images/cropped and adjusted image 1.jpg
- original blot images/cropped and adjusted image 2.jpg
